# Supplementary material for: ﻿Corrigendum: Błaszkowski J, Goto BT, Zubek Sz, Milczarski P, Malinowski R, Niezgoda P, Błaszkowski T (2025) Paracorymbiglomus gen. nov., Diversispora conica sp. nov., and new combinations in Diversisporaceae (Glomeromycota). MycoKeys 117: 171–190. https://doi.org/10.3897/mycokeys.117.148052
Source: MycoKeys. 2025 Nov 13;124:383–4. doi: 10.3897/mycokeys.124.171105 (PMC12635638; doi:10.3897/mycokeys.124.171105)
Supplement: XML Treatment for Paracorymbiglomus [file mycokeys.124.171105-treatment1.xml]

<!DOCTYPE tp:taxon-treatment
  PUBLIC "-//TaxonX//DTD Taxonomic Treatment Publishing DTD v0 20100105//EN" "tax-treatment-NSO.dtd">
<tp:taxon-treatment xmlns:tp="http://www.plazi.org/taxpub"><tp:treatment-meta><kwd-group><label>Taxon classification</label><kwd>
              <named-content content-type="kingdom">Fungi</named-content>
            </kwd></kwd-group><mixed-citation publication-type="journal"><person-group><name><surname>Błaszkowski</surname><given-names>Janusz</given-names></name><name><surname>Goto</surname><given-names>Bruno Tomio</given-names></name><name><surname>Zubek</surname><given-names>Szymon</given-names></name><name><surname>Milczarski</surname><given-names>Paweł</given-names></name><name><surname>Malinowski</surname><given-names>Ryszard</given-names></name><name><surname>Niezgoda</surname><given-names>Piotr</given-names></name><name><surname>Błaszkowski</surname><given-names>Tomasz</given-names></name></person-group><article-title>﻿Corrigendum: Błaszkowski J, Goto BT, Zubek Sz, Milczarski P, Malinowski R, Niezgoda P, Błaszkowski T (2025) <italic><tp:taxon-name><tp:taxon-name-part taxon-name-part-type="genus" reg="Paracorymbiglomus">Paracorymbiglomus</tp:taxon-name-part></tp:taxon-name></italic> gen. nov., <italic><tp:taxon-name><tp:taxon-name-part taxon-name-part-type="genus" reg="Diversispora">Diversispora</tp:taxon-name-part> <tp:taxon-name-part taxon-name-part-type="species" reg="conica">conica</tp:taxon-name-part></tp:taxon-name></italic> sp. nov., and new combinations in <tp:taxon-name><tp:taxon-name-part taxon-name-part-type="family">Diversisporaceae</tp:taxon-name-part></tp:taxon-name> (<tp:taxon-name><tp:taxon-name-part taxon-name-part-type="phylum">Glomeromycota</tp:taxon-name-part></tp:taxon-name>). MycoKeys 117: 171–190. <ext-link xmlns:xlink="http://www.w3.org/1999/xlink" xlink:href="10.3897/mycokeys.117.148052" ext-link-type="doi" xlink:type="simple">https://doi.org/10.3897/mycokeys.117.148052</ext-link></article-title><source>MycoKeys</source><day>13</day><month>11</month><year>2025</year><volume>124</volume><fpage>383</fpage><lpage>384</lpage><pub-id pub-id-type="doi">10.3897/mycokeys.124.171105</pub-id></mixed-citation></tp:treatment-meta><tp:nomenclature><label>﻿</label><tp:taxon-name><object-id xmlns:xlink="http://www.w3.org/1999/xlink" content-type="arpha" xlink:type="simple">9DD1879F-8CDF-5073-97AD-05DBCD90EE2C</object-id>
            <tp:taxon-name-part taxon-name-part-type="genus" reg="Paracorymbiglomus">Paracorymbiglomus</tp:taxon-name-part>
            <object-id xmlns:xlink="http://www.w3.org/1999/xlink" content-type="mycobank" xlink:type="simple">858391</object-id>
          </tp:taxon-name><tp:taxon-authority>Błaszk., Niezgoda &amp; B.T. Goto.</tp:taxon-authority><tp:taxon-status xmlns:xlink="http://www.w3.org/1999/xlink" xlink:type="simple">gen. nov.</tp:taxon-status></tp:nomenclature><tp:treatment-sec sec-type="type species" id="SECID0EOCAC"><title>Type species.</title><p><italic><tp:taxon-name><tp:taxon-name-part taxon-name-part-type="genus" reg="Paracorymbiglomus">Paracorymbiglomus</tp:taxon-name-part> <tp:taxon-name-part taxon-name-part-type="species" reg="globiferum">globiferum</tp:taxon-name-part></tp:taxon-name></italic> (Koske &amp; C. Walker) Błaszk., Niezgoda &amp; B.T.Goto comb. nov. MycoBank No: <ext-link xmlns:xlink="http://www.w3.org/1999/xlink" xlink:href="https://www.mycobank.org/MB/858393" ext-link-type="uri" xlink:type="simple">858393</ext-link>.</p></tp:treatment-sec><tp:treatment-sec sec-type="Basionym" id="SECID0EEDAC"><title>Basionym.</title><p><italic><tp:taxon-name><tp:taxon-name-part taxon-name-part-type="genus" reg="Glomus">Glomus</tp:taxon-name-part> <tp:taxon-name-part taxon-name-part-type="species" reg="globiferum">globiferum</tp:taxon-name-part></tp:taxon-name></italic> Koske &amp; C. Walker, Mycotaxon 26. 133. 1986.</p></tp:treatment-sec><tp:treatment-sec sec-type="Other species" id="SECID0EVDAC"><title>Other species.</title><p><italic><tp:taxon-name><tp:taxon-name-part taxon-name-part-type="genus" reg="Paracorymbiglomus">Paracorymbiglomus</tp:taxon-name-part> <tp:taxon-name-part taxon-name-part-type="species" reg="pacificum">pacificum</tp:taxon-name-part></tp:taxon-name></italic> (Oehl, J. Medina, P. Cornejo, Sánchez-Castro, G.A. Silva &amp; Palenz.) Błaszk., Niezgoda &amp; B.T.Goto comb. nov. MycoBank No: <ext-link xmlns:xlink="http://www.w3.org/1999/xlink" xlink:href="https://www.mycobank.org/MB/858394" ext-link-type="uri" xlink:type="simple">858394</ext-link>.</p><p><bold><italic>Basionym</italic></bold>: <italic><tp:taxon-name><tp:taxon-name-part taxon-name-part-type="genus" reg="Corymbiglomus">Corymbiglomus</tp:taxon-name-part> <tp:taxon-name-part taxon-name-part-type="species" reg="pacificum">pacificum</tp:taxon-name-part></tp:taxon-name></italic> Oehl, J. Medina, P. Cornejo, Sánchez-Castro, G.A. Silva &amp; Palenz., Mycotaxon 127. 176. 2014. MycoBank No: <ext-link xmlns:xlink="http://www.w3.org/1999/xlink" xlink:href="https://www.mycobank.org/MB/805601" ext-link-type="uri" xlink:type="simple">805601</ext-link>.</p></tp:treatment-sec></tp:taxon-treatment>
